# Supplementary material for: Rational Mutagenesis in the Lid Domain of Ribokinase from E. coli Results in an Order of Magnitude Increase in Activity towards D-arabinose
Source: Int J Mol Sci. 2022 Oct 19;23(20):12540. doi: 10.3390/ijms232012540 (PMC9604405; doi:10.3390/ijms232012540)
Supplement: Supplementary file 1 [file ijms-23-12540-s001.zip]

Archive with 1 entries (1 files):
- ijms-1931923-supplementary.pdf
